# Supplementary material for: Induction of IL-22 protein and IL-22-producing cells in rainbow trout Oncorhynchus mykiss
Source: Dev Comp Immunol. 2019 Dec;101:103449. doi: 10.1016/j.dci.2019.103449 (PMC6873780; doi:10.1016/j.dci.2019.103449)
Supplement: Multimedia component 2 [file mmc2.xml]

<?xml version="1.0" encoding="UTF-8" standalone="no"?><data:data><datasets><author>c.secombes@abdn.ac.uk</author><type>0</type><dataset><value>1</value><reason>Data will be made available on request</reason><comments/></dataset></datasets></data:data>
